# Supplementary material for: Supramolecular Assembly of Cell Wall Anisotropic Scatterers in Triticale Root Apex Reflects Aluminum Stress Response in Contrasting Genotypes
Source: Int J Mol Sci. 2025 Nov 27;26(23):11519. doi: 10.3390/ijms262311519 (PMC12692437; doi:10.3390/ijms262311519)
Supplement: Supplementary file 1 [file ijms-26-11519-s001.zip]

Archive with 1 entries (1 files):
- ijms-3980569-supplementary.pdf
